# Supplementary material for: Fibroblast Upregulation of Vitamin D Receptor Represents a Self-Protective Response to Limit Fibroblast Proliferation and Activation during Pulmonary Fibrosis
Source: Antioxidants (Basel). 2023 Aug 18;12(8):1634. doi: 10.3390/antiox12081634 (PMC10451996; doi:10.3390/antiox12081634)
Supplement: Supplementary file 1 [file antioxidants-12-01634-s001.zip]

Archive with 1 entries (1 files):
- Supplemental Result.pdf
